# Supplementary material for: Low-Dose Propranolol Prevents Functional Decline in Catecholamine-Induced Acute Heart Failure in Rats
Source: Toxics. 2022 May 7;10(5):238. doi: 10.3390/toxics10050238 (PMC9148026; doi:10.3390/toxics10050238)
Supplement: Supplementary file 1 [file toxics-10-00238-s001.zip]

Archive with 1 entries (1 files):
- toxics-1699397-supplementary.pdf
